# Supplementary material for: Sodium Alginate Hydrogel Sponges Embedded with M2 Macrophages: An Adoptive Cell Therapy Strategy for Accelerated Diabetic Wound Healing
Source: Gels. 2025 Jun 27;11(7):502. doi: 10.3390/gels11070502 (PMC12294235; doi:10.3390/gels11070502)
Supplement: Supplementary file 1 [file gels-11-00502-s001.zip]

Archive with 1 entries (1 files):
- gels-3681682-supplementary.pdf
